# Supplementary material for: Predation and fragmentation portrayed in the statistical structure of prey time series
Source: BMC Ecol. 2009 May 6;9:10. doi: 10.1186/1472-6785-9-10 (PMC2689204; doi:10.1186/1472-6785-9-10)
Supplement: Additional file 2 — Voles and related classes ODDox Documentation. ODDox documentation of the agent-based model (ALMaSS) applied by Hendrichsen et al. The documentation is started by activating main.html. [file 1472-6785-9-10-S2.zip]

Archive with 336 entries (335 files):
- Vole_ODDox/ALMaSS_styles.css
- Vole_ODDox/annotated.html
- Vole_ODDox/classes.html
- Vole_ODDox/classprobe__data-members.html
- Vole_ODDox/classprobe__data.html
- Vole_ODDox/classstruct___predator-members.html
- Vole_ODDox/classstruct___predator.html
- Vole_ODDox/classstruct___vole___adult-members.html
- Vole_ODDox/classstruct___vole___adult.html
- Vole_ODDox/class_agro_chem_industry_cereal_farm1-members.html
- Vole_ODDox/class_agro_chem_industry_cereal_farm1.html
- Vole_ODDox/class_agro_chem_industry_cereal_farm1.png
- Vole_ODDox/class_agro_chem_industry_cereal_farm2-members.html
- Vole_ODDox/class_agro_chem_industry_cereal_farm2.html
- Vole_ODDox/class_agro_chem_industry_cereal_farm2.png
- Vole_ODDox/class_agro_chem_industry_cereal_farm3-members.html
- Vole_ODDox/class_agro_chem_industry_cereal_farm3.html
- Vole_ODDox/class_agro_chem_industry_cereal_farm3.png
- Vole_ODDox/class_allele_freq-members.html
- Vole_ODDox/class_allele_freq.html
- Vole_ODDox/class_animal_position-members.html
- Vole_ODDox/class_animal_position.html
- Vole_ODDox/class_animal_position.png
- Vole_ODDox/class_compare_state-members.html
- Vole_ODDox/class_compare_state.html
- Vole_ODDox/class_compare_x-members.html
- Vole_ODDox/class_compare_x.html
- Vole_ODDox/class_compare_y-members.html
- Vole_ODDox/class_compare_y.html
- Vole_ODDox/class_conventional_cattle-members.html
- Vole_ODDox/class_conventional_cattle.html
- Vole_ODDox/class_conventional_cattle.png
- Vole_ODDox/class_conventional_pig-members.html
- Vole_ODDox/class_conventional_pig.html
- Vole_ODDox/class_conventional_pig.png
- Vole_ODDox/class_conventional_plant-members.html
- Vole_ODDox/class_conventional_plant.html
- Vole_ODDox/class_conventional_plant.png
- Vole_ODDox/class_conv_marginal_jord-members.html
- Vole_ODDox/class_conv_marginal_jord.html
- Vole_ODDox/class_conv_marginal_jord.png
- Vole_ODDox/class_crop-members.html
- Vole_ODDox/class_crop.html
- Vole_ODDox/class_crop.png
- Vole_ODDox/class_crop_rotation-members.html
- Vole_ODDox/class_crop_rotation.html
- Vole_ODDox/class_farm-members.html
- Vole_ODDox/class_farm.html
- Vole_ODDox/class_farm.png
- Vole_ODDox/class_genetic_material-members.html
- Vole_ODDox/class_genetic_material.html
- Vole_ODDox/class_genetic_material1616-members.html
- Vole_ODDox/class_genetic_material1616.html
- Vole_ODDox/class_no_pesticide_base_farm-members.html
- Vole_ODDox/class_no_pesticide_base_farm.html
- Vole_ODDox/class_no_pesticide_base_farm.png
- Vole_ODDox/class_no_pesticide_no_p_farm-members.html
- Vole_ODDox/class_no_pesticide_no_p_farm.html
- Vole_ODDox/class_no_pesticide_no_p_farm.png
- Vole_ODDox/class_organic_cattle-members.html
- Vole_ODDox/class_organic_cattle.html
- Vole_ODDox/class_organic_cattle.png
- Vole_ODDox/class_organic_pig-members.html
- Vole_ODDox/class_organic_pig.html
- Vole_ODDox/class_organic_pig.png
- Vole_ODDox/class_organic_plant-members.html
- Vole_ODDox/class_organic_plant.html
- Vole_ODDox/class_organic_plant.png
- Vole_ODDox/class_owl-members.html
- Vole_ODDox/class_owl.html
- Vole_ODDox/class_owl.png
- Vole_ODDox/class_pesticide_trial_control-members.html
- Vole_ODDox/class_pesticide_trial_control.html
- Vole_ODDox/class_pesticide_trial_control.png
- Vole_ODDox/class_pesticide_trial_toxic_control-members.html
- Vole_ODDox/class_pesticide_trial_toxic_control.html
- Vole_ODDox/class_pesticide_trial_toxic_control.png
- Vole_ODDox/class_pesticide_trial_treatment-members.html
- Vole_ODDox/class_pesticide_trial_treatment.html
- Vole_ODDox/class_pesticide_trial_treatment.png
- Vole_ODDox/class_population___manager-members.html
- Vole_ODDox/class_population___manager.html
- Vole_ODDox/class_population___manager.png
- Vole_ODDox/class_roe_deer_info-members.html
- Vole_ODDox/class_roe_deer_info.html
- Vole_ODDox/class_roe_deer_info.png
- Vole_ODDox/class_set_aside-members.html
- Vole_ODDox/class_set_aside.html
- Vole_ODDox/class_set_aside.png
- Vole_ODDox/class_t_animal-members.html
- Vole_ODDox/class_t_animal.html
- Vole_ODDox/class_t_animal.png
- Vole_ODDox/class_t_a_l_ma_s_s_object-members.html
- Vole_ODDox/class_t_a_l_ma_s_s_object.html
- Vole_ODDox/class_t_a_l_ma_s_s_object.png
- Vole_ODDox/class_t_predator-members.html
- Vole_ODDox/class_t_predator.html
- Vole_ODDox/class_t_predator.png
- Vole_ODDox/class_t_predator___population___manager-members.html
- Vole_ODDox/class_t_predator___population___manager.html
- Vole_ODDox/class_t_predator___population___manager.png
- Vole_ODDox/class_user_defined_farm1-members.html
- Vole_ODDox/class_user_defined_farm1.html
- Vole_ODDox/class_user_defined_farm1.png
- Vole_ODDox/class_user_defined_farm10-members.html
- Vole_ODDox/class_user_defined_farm10.html
- Vole_ODDox/class_user_defined_farm10.png
- Vole_ODDox/class_user_defined_farm11-members.html
- Vole_ODDox/class_user_defined_farm11.html
- Vole_ODDox/class_user_defined_farm11.png
- Vole_ODDox/class_user_defined_farm12-members.html
- Vole_ODDox/class_user_defined_farm12.html
- Vole_ODDox/class_user_defined_farm12.png
- Vole_ODDox/class_user_defined_farm13-members.html
- Vole_ODDox/class_user_defined_farm13.html
- Vole_ODDox/class_user_defined_farm13.png
- Vole_ODDox/class_user_defined_farm14-members.html
- Vole_ODDox/class_user_defined_farm14.html
- Vole_ODDox/class_user_defined_farm14.png
- Vole_ODDox/class_user_defined_farm15-members.html
- Vole_ODDox/class_user_defined_farm15.html
- Vole_ODDox/class_user_defined_farm15.png
- Vole_ODDox/class_user_defined_farm16-members.html
- Vole_ODDox/class_user_defined_farm16.html
- Vole_ODDox/class_user_defined_farm16.png
- Vole_ODDox/class_user_defined_farm2-members.html
- Vole_ODDox/class_user_defined_farm2.html
- Vole_ODDox/class_user_defined_farm2.png
- Vole_ODDox/class_user_defined_farm3-members.html
- Vole_ODDox/class_user_defined_farm3.html
- Vole_ODDox/class_user_defined_farm3.png
- Vole_ODDox/class_user_defined_farm4-members.html
- Vole_ODDox/class_user_defined_farm4.html
- Vole_ODDox/class_user_defined_farm4.png
- Vole_ODDox/class_user_defined_farm5-members.html
- Vole_ODDox/class_user_defined_farm5.html
- Vole_ODDox/class_user_defined_farm5.png
- Vole_ODDox/class_user_defined_farm6-members.html
- Vole_ODDox/class_user_defined_farm6.html
- Vole_ODDox/class_user_defined_farm6.png
- Vole_ODDox/class_user_defined_farm7-members.html
- Vole_ODDox/class_user_defined_farm7.html
- Vole_ODDox/class_user_defined_farm7.png
- Vole_ODDox/class_user_defined_farm8-members.html
- Vole_ODDox/class_user_defined_farm8.html
- Vole_ODDox/class_user_defined_farm8.png
- Vole_ODDox/class_user_defined_farm9-members.html
- Vole_ODDox/class_user_defined_farm9.html
- Vole_ODDox/class_user_defined_farm9.png
- Vole_ODDox/class_vole___base-members.html
- Vole_ODDox/class_vole___base.html
- Vole_ODDox/class_vole___base.png
- Vole_ODDox/class_vole___female-members.html
- Vole_ODDox/class_vole___female.html
- Vole_ODDox/class_vole___female.png
- Vole_ODDox/class_vole___male-members.html
- Vole_ODDox/class_vole___male.html
- Vole_ODDox/class_vole___male.png
- Vole_ODDox/class_vole___population___manager-members.html
- Vole_ODDox/class_vole___population___manager.html
- Vole_ODDox/class_vole___population___manager.png
- Vole_ODDox/class_weasel-members.html
- Vole_ODDox/class_weasel.html
- Vole_ODDox/class_weasel.png
- Vole_ODDox/class_winter_wheat-members.html
- Vole_ODDox/class_winter_wheat.html
- Vole_ODDox/class_winter_wheat.png
- Vole_ODDox/croprotation_8cpp.html
- Vole_ODDox/croprotation_8h.html
- Vole_ODDox/doxygen.png
- Vole_ODDox/farmfuncs_8cpp.html
- Vole_ODDox/farm_8cpp.html
- Vole_ODDox/farm_8h.html
- Vole_ODDox/files.html
- Vole_ODDox/ftv2blank.png
- Vole_ODDox/ftv2doc.png
- Vole_ODDox/ftv2folderclosed.png
- Vole_ODDox/ftv2folderopen.png
- Vole_ODDox/ftv2lastnode.png
- Vole_ODDox/ftv2link.png
- Vole_ODDox/ftv2mlastnode.png
- Vole_ODDox/ftv2mnode.png
- Vole_ODDox/ftv2node.png
- Vole_ODDox/ftv2plastnode.png
- Vole_ODDox/ftv2pnode.png
- Vole_ODDox/ftv2vertline.png
- Vole_ODDox/functions.html
- Vole_ODDox/functions_0x62.html
- Vole_ODDox/functions_0x63.html
- Vole_ODDox/functions_0x64.html
- Vole_ODDox/functions_0x65.html
- Vole_ODDox/functions_0x66.html
- Vole_ODDox/functions_0x67.html
- Vole_ODDox/functions_0x68.html
- Vole_ODDox/functions_0x69.html
- Vole_ODDox/functions_0x6a.html
- Vole_ODDox/functions_0x6b.html
- Vole_ODDox/functions_0x6c.html
- Vole_ODDox/functions_0x6d.html
- Vole_ODDox/functions_0x6e.html
- Vole_ODDox/functions_0x6f.html
- Vole_ODDox/functions_0x70.html
- Vole_ODDox/functions_0x72.html
- Vole_ODDox/functions_0x73.html
- Vole_ODDox/functions_0x74.html
- Vole_ODDox/functions_0x75.html
- Vole_ODDox/functions_0x76.html
- Vole_ODDox/functions_0x77.html
- Vole_ODDox/functions_0x78.html
- Vole_ODDox/functions_0x79.html
- Vole_ODDox/functions_0x7e.html
- Vole_ODDox/functions_func.html
- Vole_ODDox/functions_func_0x62.html
- Vole_ODDox/functions_func_0x63.html
- Vole_ODDox/functions_func_0x64.html
- Vole_ODDox/functions_func_0x65.html
- Vole_ODDox/functions_func_0x66.html
- Vole_ODDox/functions_func_0x67.html
- Vole_ODDox/functions_func_0x68.html
- Vole_ODDox/functions_func_0x69.html
- Vole_ODDox/functions_func_0x6b.html
- Vole_ODDox/functions_func_0x6c.html
- Vole_ODDox/functions_func_0x6d.html
- Vole_ODDox/functions_func_0x6e.html
- Vole_ODDox/functions_func_0x6f.html
- Vole_ODDox/functions_func_0x70.html
- Vole_ODDox/functions_func_0x72.html
- Vole_ODDox/functions_func_0x73.html
- Vole_ODDox/functions_func_0x74.html
- Vole_ODDox/functions_func_0x75.html
- Vole_ODDox/functions_func_0x76.html
- Vole_ODDox/functions_func_0x77.html
- Vole_ODDox/functions_func_0x7e.html
- Vole_ODDox/functions_vars.html
- Vole_ODDox/functions_vars_0x62.html
- Vole_ODDox/functions_vars_0x63.html
- Vole_ODDox/functions_vars_0x66.html
- Vole_ODDox/functions_vars_0x67.html
- Vole_ODDox/functions_vars_0x68.html
- Vole_ODDox/functions_vars_0x69.html
- Vole_ODDox/functions_vars_0x6a.html
- Vole_ODDox/functions_vars_0x6c.html
- Vole_ODDox/functions_vars_0x6d.html
- Vole_ODDox/functions_vars_0x6e.html
- Vole_ODDox/functions_vars_0x70.html
- Vole_ODDox/functions_vars_0x72.html
- Vole_ODDox/functions_vars_0x73.html
- Vole_ODDox/functions_vars_0x74.html
- Vole_ODDox/functions_vars_0x76.html
- Vole_ODDox/functions_vars_0x78.html
- Vole_ODDox/functions_vars_0x79.html
- Vole_ODDox/globals.html
- Vole_ODDox/globals_0x61.html
- Vole_ODDox/globals_0x62.html
- Vole_ODDox/globals_0x63.html
- Vole_ODDox/globals_0x64.html
- Vole_ODDox/globals_0x66.html
- Vole_ODDox/globals_0x67.html
- Vole_ODDox/globals_0x68.html
- Vole_ODDox/globals_0x69.html
- Vole_ODDox/globals_0x6c.html
- Vole_ODDox/globals_0x6d.html
- Vole_ODDox/globals_0x6e.html
- Vole_ODDox/globals_0x6f.html
- Vole_ODDox/globals_0x70.html
- Vole_ODDox/globals_0x72.html
- Vole_ODDox/globals_0x73.html
- Vole_ODDox/globals_0x74.html
- Vole_ODDox/globals_0x75.html
- Vole_ODDox/globals_0x76.html
- Vole_ODDox/globals_0x77.html
- Vole_ODDox/globals_defs.html
- Vole_ODDox/globals_enum.html
- Vole_ODDox/globals_eval.html
- Vole_ODDox/globals_eval_0x62.html
- Vole_ODDox/globals_eval_0x63.html
- Vole_ODDox/globals_eval_0x64.html
- Vole_ODDox/globals_eval_0x66.html
- Vole_ODDox/globals_eval_0x67.html
- Vole_ODDox/globals_eval_0x68.html
- Vole_ODDox/globals_eval_0x69.html
- Vole_ODDox/globals_eval_0x6c.html
- Vole_ODDox/globals_eval_0x6d.html
- Vole_ODDox/globals_eval_0x70.html
- Vole_ODDox/globals_eval_0x72.html
- Vole_ODDox/globals_eval_0x73.html
- Vole_ODDox/globals_eval_0x74.html
- Vole_ODDox/globals_eval_0x77.html
- Vole_ODDox/globals_func.html
- Vole_ODDox/globals_type.html
- Vole_ODDox/globals_vars.html
- Vole_ODDox/hierarchy.html
- Vole_ODDox/index.html
- Vole_ODDox/main.html
- Vole_ODDox/page0.html
- Vole_ODDox/page1.html
- Vole_ODDox/page2.html
- Vole_ODDox/pages.html
- Vole_ODDox/setaside_8cpp.html
- Vole_ODDox/setaside_8h.html
[truncated: 36 more entries]
