# Supplementary material for: Predation and fragmentation portrayed in the statistical structure of prey time series
Source: BMC Ecol. 2009 May 6;9:10. doi: 10.1186/1472-6785-9-10 (PMC2689204; doi:10.1186/1472-6785-9-10)
Supplement: Additional file 2 — Voles and related classes ODDox Documentation. ODDox documentation of the agent-based model (ALMaSS) applied by Hendrichsen et al. The documentation is started by activating main.html. [file 1472-6785-9-10-S2.zip › Vole_ODDox/ALMaSS_styles.css]

BODY,H1,H2,H3,H4,H5,H6,P,CENTER,TD,TH,UL,DL,DIV {
	font-family: Geneva, Arial, Helvetica, sans-serif;
}
BODY,TD {
	font-size: 90%;
}
H1 {
        color: #000000;
        background:white;
	text-align: center;
	font-size: 160%;
}
H2 {
        color: #000000;
        background:white;
	font-size: 120%;
}
H3 {
        color: #333333;
        background:white;
	font-size: 90%;
}
H4 {
        color: #555555;
        background:white;
	font-size: 80%;
}
CAPTION { 
	font-weight: bold 
}
DIV.qindex {
	width: 100%;
	background-color: #e8eef2;
	border: 1px solid #84b0c7;
	text-align: center;
	margin: 2px;
	padding: 2px;
	line-height: 140%;
}
DIV.navpath {
	width: 100%;
	background-color: #e8eef2;
	border: 1px solid #84b0c7;
	text-align: center;
	margin: 2px;
	padding: 2px;
	line-height: 140%;
}
DIV.navtab {
       background-color: #e8eef2;
       border: 1px solid #84b0c7;
       text-align: center;
       margin: 2px;
       margin-right: 15px;
       padding: 2px;
}
TD.navtab {
       font-size: 70%;
}
A.qindex {
       text-decoration: none;
       font-weight: bold;
       color: #1A419D;
}
A.qindex:visited {
       text-decoration: none;
       font-weight: bold;
       color: #1A419D
}
A.qindex:hover {
	text-decoration: none;
	background-color: #ddddff;
}
A.qindexHL {
	text-decoration: none;
	font-weight: bold;
	background-color: #6666cc;
	color: #ffffff;
	border: 1px double #9295C2;
}
A.qindexHL:hover {
	text-decoration: none;
	background-color: #6666cc;
	color: #ffffff;
}
A.qindexHL:visited { 
	text-decoration: none; 
	background-color: #6666cc; 
	color: #ffffff 
}
A.el { 
	text-decoration: none; 
	font-weight: bold 
}
A.elRef { 
	font-weight: bold 
}
A.code:link { 
	text-decoration: none; 
	font-weight: normal; 
	color: #0000FF
}
A.code:visited { 
	text-decoration: none; 
	font-weight: normal; 
	color: #0000FF
}
A.codeRef:link { 
	font-weight: normal; 
	color: #0000FF
}
A.codeRef:visited { 
	font-weight: normal; 
	color: #0000FF
}
A:hover { 
	text-decoration: none; 	
	background-color: #f2f2ff 
}
DL.el { 
	margin-left: -1cm 
}
.fragment {
       font-family: monospace, fixed;
       font-size: 95%;
}
PRE.fragment {
	border: 1px solid #CCCCCC;
	background-color: #f5f5f5;
	margin-top: 4px;
	margin-bottom: 4px;
	margin-left: 2px;
	margin-right: 8px;
	padding-left: 6px;
	padding-right: 6px;
	padding-top: 4px;
	padding-bottom: 4px;
}
DIV.ah { 
	background-color: black; 
	font-weight: bold; 
	color: #ffffff; 
	margin-bottom: 3px; 
	margin-top: 3px 
}

DIV.groupHeader {
       margin-left: 16px;
       margin-top: 12px;
       margin-bottom: 6px;
       font-weight: bold;
}
DIV.groupText { 
	margin-left: 16px; 
	font-style: italic; 
	font-size: 90% 
}
BODY {
	background: white;
	color: black;
	margin-right: 20px;
	margin-left: 20px;
}
TD.indexkey {
	background-color: #e8eef2;
	font-weight: bold;
	padding-right  : 10px;
	padding-top    : 2px;
	padding-left   : 10px;
	padding-bottom : 2px;
	margin-left    : 0px;
	margin-right   : 0px;
	margin-top     : 2px;
	margin-bottom  : 2px;
	border: 1px solid #CCCCCC;
}
TD.indexvalue {
	background-color: #e8eef2;
	font-style: italic;
	padding-right  : 10px;
	padding-top    : 2px;
	padding-left   : 10px;
	padding-bottom : 2px;
	margin-left    : 0px;
	margin-right   : 0px;
	margin-top     : 2px;
	margin-bottom  : 2px;
	border: 1px solid #CCCCCC;
}
TR.memlist {
	background-color: #f0f0f0; 
}
P.formulaDsp { 
	text-align: center; 
}
IMG.formulaDsp {
}
IMG.formulaInl { 
	vertical-align: middle; 
}
SPAN.keyword       { color: #008000 }
SPAN.keywordtype   { color: #604020 }
SPAN.keywordflow   { color: #e08000 }
SPAN.comment       { color: #800000 }
SPAN.preprocessor  { color: #806020 }
SPAN.stringliteral { color: #002080 }
SPAN.charliteral   { color: #008080 }
SPAN.vhdldigit     { color: #ff00ff }
SPAN.vhdlchar      { color: #000000 }
SPAN.vhdlkeyword   { color: #700070 }
SPAN.vhdllogic     { color: #ff0000 }

.mdescLeft {
	padding: 0px 8px 4px 8px;
	font-size: 80%;
	font-style: italic;
	background-color: #FAFAFA;
	border-top: 1px none #E0E0E0;
	border-right: 1px none #E0E0E0;
	border-bottom: 1px none #E0E0E0;
	border-left: 1px none #E0E0E0;
	margin: 0px;
}
.mdescRight {
        padding: 0px 8px 4px 8px;
	font-size: 80%;
	font-style: italic;
	background-color: #FAFAFA;
	border-top: 1px none #E0E0E0;
	border-right: 1px none #E0E0E0;
	border-bottom: 1px none #E0E0E0;
	border-left: 1px none #E0E0E0;
	margin: 0px;
}
.memItemLeft {
	padding: 1px 0px 0px 8px;
	margin: 4px;
	border-top-width: 1px;
	border-right-width: 1px;
	border-bottom-width: 1px;
	border-left-width: 1px;
	border-top-color: #E0E0E0;
	border-right-color: #E0E0E0;
	border-bottom-color: #E0E0E0;
	border-left-color: #E0E0E0;
	border-top-style: solid;
	border-right-style: none;
	border-bottom-style: none;
	border-left-style: none;
	background-color: #FAFAFA;
	font-size: 80%;
}
.memItemRight {
	padding: 1px 8px 0px 8px;
	margin: 4px;
	border-top-width: 1px;
	border-right-width: 1px;
	border-bottom-width: 1px;
	border-left-width: 1px;
	border-top-color: #E0E0E0;
	border-right-color: #E0E0E0;
	border-bottom-color: #E0E0E0;
	border-left-color: #E0E0E0;
	border-top-style: solid;
	border-right-style: none;
	border-bottom-style: none;
	border-left-style: none;
	background-color: #FAFAFA;
	font-size: 80%;
}
.memTemplItemLeft {
	padding: 1px 0px 0px 8px;
	margin: 4px;
	border-top-width: 1px;
	border-right-width: 1px;
	border-bottom-width: 1px;
	border-left-width: 1px;
	border-top-color: #E0E0E0;
	border-right-color: #E0E0E0;
	border-bottom-color: #E0E0E0;
	border-left-color: #E0E0E0;
	border-top-style: none;
	border-right-style: none;
	border-bottom-style: none;
	border-left-style: none;
	background-color: #FAFAFA;
	font-size: 80%;
}
.memTemplItemRight {
	padding: 1px 8px 0px 8px;
	margin: 4px;
	border-top-width: 1px;
	border-right-width: 1px;
	border-bottom-width: 1px;
	border-left-width: 1px;
	border-top-color: #E0E0E0;
	border-right-color: #E0E0E0;
	border-bottom-color: #E0E0E0;
	border-left-color: #E0E0E0;
	border-top-style: none;
	border-right-style: none;
	border-bottom-style: none;
	border-left-style: none;
	background-color: #FAFAFA;
	font-size: 80%;
}
.memTemplParams {
	padding: 1px 0px 0px 8px;
	margin: 4px;
	border-top-width: 1px;
	border-right-width: 1px;
	border-bottom-width: 1px;
	border-left-width: 1px;
	border-top-color: #E0E0E0;
	border-right-color: #E0E0E0;
	border-bottom-color: #E0E0E0;
	border-left-color: #E0E0E0;
	border-top-style: solid;
	border-right-style: none;
	border-bottom-style: none;
	border-left-style: none;
	color: #606060;
	background-color: #FAFAFA;
	font-size: 80%;
}
.search { 
	color: #003399;
	font-weight: bold;
}
FORM.search {
	margin-bottom: 0px;
	margin-top: 0px;
}
INPUT.search { 
	font-size: 75%;
	color: #000080;
	font-weight: normal;
	background-color: #e8eef2;
}
TD.tiny { 
	font-size: 75%;
}
a {
	color: #1A41A8;
}
a:visited {
	color: #2A3798;
}
.dirtab { 
	padding: 4px;
	border-collapse: collapse;
	border: 1px solid #84b0c7;
}
TH.dirtab { 
	background: #e8eef2;
	font-weight: bold;
}
HR { 
	height: 1px;
	border: none;
	border-top: 1px solid black;
}

/* Style for detailed member documentation */
.memtemplate {
	font-size: 80%;
	color: #606060;
	font-weight: normal;
	margin-left: 3px;
} 
.memnav { 
	background-color: #e8eef2;
	border: 1px solid #84b0c7;
	text-align: center;
	margin: 2px;
	margin-right: 15px;
	padding: 2px;
}
.memitem {
	padding: 4px;
	background-color: #eef3f5;
	border-width: 1px;
	border-style: solid;
	border-color: #dedeee;
	-moz-border-radius: 8px 8px 8px 8px;
}
.memname {
	white-space: nowrap;
	font-weight: bold;
}
.memdoc{
	padding-left: 10px;
}
.memproto {
	background-color: #d5e1e8;
	width: 100%;
	border-width: 1px;
	border-style: solid;
	border-color: #84b0c7;
	font-weight: bold;
	-moz-border-radius: 8px 8px 8px 8px;
}
.paramkey {
	text-align: right;
}
.paramtype {
	white-space: nowrap;
}
.paramname {
	color: #602020;
	font-style: italic;
	white-space: nowrap;
}
/* End Styling for detailed member documentation */

/* for the tree view */
.ftvtree {
	font-family: sans-serif;
	margin:0.5em;
}
/* these are for tree view when used as main index */
.directory { 
	font-size: 9pt; 
	font-weight: bold; 
}
.directory h3 { 
	margin: 0px; 
	margin-top: 1em; 
	font-size: 11pt; 
}

/* The following two styles can be used to replace the root node title */
/* with an image of your choice.  Simply uncomment the next two styles, */
/* specify the name of your image and be sure to set 'height' to the */
/* proper pixel height of your image. */

/* .directory h3.swap { */
/* 	height: 61px; */
/* 	background-repeat: no-repeat; */
/* 	background-image: url("yourimage.gif"); */
/* } */
/* .directory h3.swap span { */
/* 	display: none; */
/* } */

.directory > h3 { 
	margin-top: 0; 
}
.directory p { 
	margin: 0px; 
	white-space: nowrap; 
}
.directory div { 
	display: none; 
	margin: 0px; 
}
.directory img { 
	vertical-align: -30%; 
}
/* these are for tree view when not used as main index */
.directory-alt { 
	font-size: 100%; 
	font-weight: bold; 
}
.directory-alt h3 { 
	margin: 0px; 
	margin-top: 1em; 
	font-size: 11pt; 
}
.directory-alt > h3 { 
	margin-top: 0; 
}
.directory-alt p { 
	margin: 0px; 
	white-space: nowrap; 
}
.directory-alt div { 
	display: none; 
	margin: 0px; 
}
.directory-alt img { 
	vertical-align: -30%; 
}
